# Supplementary material for: Fabrication of Tissue-Engineered Cartilage Using Decellularized Scaffolds and Chondrocytes
Source: Polymers (Basel). 2022 Jul 13;14(14):2848. doi: 10.3390/polym14142848 (PMC9316171; doi:10.3390/polym14142848)
Supplement: Supplementary file 1 [file polymers-14-02848-s001.zip]

Archive with 1 entries (1 files):
- polymers-1751100-supplementary.pdf
